# Supplementary material for: Are Users Good Assessors of Social Dominance in Domestic Horses?
Source: Animals (Basel). 2024 Jul 7;14(13):1999. doi: 10.3390/ani14131999 (PMC11240818; doi:10.3390/ani14131999)
Supplement: Supplementary file 1 [file animals-14-01999-s001.zip]

Archive with 1 entries (1 files):
- animals-3057895-supplementary.pdf
